# Supplementary material for: Transcriptomic and protein–protein interaction network analyses of the molecular mechanisms underlying the mycorrhizal interaction in Cypripedium macranthos var. rebunense
Source: Front Plant Sci. 2025 Jul 10;16:1597154. doi: 10.3389/fpls.2025.1597154 (PMC12287105; doi:10.3389/fpls.2025.1597154)
Supplement: Supplementary file 3 [file Table2.xlsx]

## Sheet: Sheet1
Supplementay Table S2 Annotations and Log2FC values of DEGs used in the heatmap depicted in Figure 4D and Figure 5B
		GO term 1		GO term 2		GO term 3		Log2FC				Gene ID	Annotation
								WO97-R-2w	WO97-R-4w	WO97-N-2w	WO97-N-4w
2003 DEGs	Cluster 1		plant-type primary cell wall biogenesis		cellulose biosynthetic process			-1.1829	-1.5371	-1.44535	-1.44535	TRINITY_DN14236_c0_g1_i1	XP_008792332.1 cellulose synthase A catalytic subunit 4 [UDP-forming] [Phoenix dactylifera]
			carbohydrate metabolic process					-1.1456	-1.21453	-1.42585	-1.42585	TRINITY_DN15028_c0_g1_i1	XP_020689192.1 probable polygalacturonase [Dendrobium catenatum]
			proteolysis					-1.21741	-1.34496	-1.55881	-1.55881	TRINITY_DN1088_c0_g1_i1	XP_008798105.2 subtilisin-like protease SBT2.5 [Phoenix dactylifera]
			plant-type primary cell wall biogenesis		cellulose biosynthetic process			-1.59648	-2.30474	-1.56197	-1.56197	TRINITY_DN83578_c0_g1_i1	NP_001105532.1 cellulose synthase catalytic subunit 12 [Zea mays]
			plant-type secondary cell wall biogenesis					-1.41851	-1.93673	-1.81723	-1.81723	TRINITY_DN8397_c0_g1_i1	XP_020706088.1 fasciclin-like arabinogalactan protein 11 [Dendrobium catenatum]
			carbohydrate metabolic process					-1.50252	-1.87324	-1.78868	-1.78868	TRINITY_DN14263_c0_g2_i16	XP_020573495.1 polygalacturonase At1g48100 [Phalaenopsis equestris]
			carbohydrate metabolic process					-1.31755	-2.0115	-1.63073	-1.63073	TRINITY_DN20091_c0_g1_i1	XP_020599718.1 endoglucanase 23-like [Phalaenopsis equestris]
			plant-type cell wall organization					-1.52507	-1.84152	-1.61112	-1.61112	TRINITY_DN6438_c0_g1_i1	XP_020693956.1 expansin-A10 [Dendrobium catenatum]
			carbohydrate metabolic process					-2.06382	-2.9281	-3.26484	-3.26484	TRINITY_DN5540_c0_g1_i24	XP_020703257.1 probable xyloglucan endotransglucosylase/hydrolase protein 32 [Dendrobium catenatum]
			proteolysis					-2.80269	-2.64049	-2.05834	-2.05834	TRINITY_DN143320_c0_g1_i1	XP_020573747.1 ATP-dependent zinc metalloprotease FTSH, chloroplastic-like [Phalaenopsis equestris]
			polysaccharide catabolic process					-1.42864	-2.72681	-1.93044	-1.93044	TRINITY_DN41802_c0_g1_i1	XP_028556322.1 mannan endo-1,4-beta-mannosidase 6 [Dendrobium catenatum]
			proteolysis		proteolysis involved in protein catabolic process			-1.49586	-2.54871	-1.87699	-1.87699	TRINITY_DN983_c2_g1_i1	XP_020684693.1 cysteine protease XCP2 [Dendrobium catenatum]
			plant-type secondary cell wall biogenesis					-1.60658	-2.69808	-2.13975	-2.13975	TRINITY_DN112627_c0_g1_i1	XP_020673684.1 fasciclin-like arabinogalactan protein 6 [Dendrobium catenatum]
			plant-type primary cell wall biogenesis		cellulose biosynthetic process			-1.8409	-2.52794	-1.98063	-1.98063	TRINITY_DN10598_c0_g1_i1	XP_008785168.1 cellulose synthase A catalytic subunit 7 [UDP-forming] [Phoenix dactylifera]
			plant-type cell wall organization					-1.36255	-2.59383	-2.38819	-2.38819	TRINITY_DN13696_c0_g2_i1	XP_010920093.1 expansin-A1 [Elaeis guineensis]
			carbohydrate metabolic process					-1.44184	-1.97169	-2.2211	-2.2211	TRINITY_DN16535_c0_g1_i1	NP_001313848.1 endoglucanase 25-like [Gossypium hirsutum]
	Cluster 2		proteolysis		proteolysis involved in protein catabolic process			14.4862	13.8529	14.7512	9.83412	TRINITY_DN2800_c0_g1_i1	XP_028548822.1 senescence-specific cysteine protease SAG39-like [Dendrobium catenatum]
			proteolysis		proteolysis involved in protein catabolic process			12.3245	12.3694	12.4349	10.3752	TRINITY_DN10563_c0_g1_i1	XP_020704289.1 senescence-specific cysteine protease SAG39 [Dendrobium catenatum]
			carbohydrate metabolic process					11.9623	12.5072	12.0824	10.8082	TRINITY_DN81_c0_g1_i3	XP_020696860.1 acidic endochitinase-like [Dendrobium catenatum]
			proteolysis					10.7802	10.9666	11.9204	7.98265	TRINITY_DN3710_c0_g1_i2	XP_020571210.1 LOW QUALITY PROTEIN: cucumisin-like [Phalaenopsis equestris]
			plant-type primary cell wall biogenesis		cellulose biosynthetic process			11.6954	11.6291	12.2195	9.10636	TRINITY_DN8957_c0_g1_i2	XP_010549830.1 PREDICTED: cellulose synthase-like protein D3 [Tarenaya hassleriana]
			defense response to bacterium					11.5965	11.5754	11.6984	8.87675	TRINITY_DN46130_c0_g1_i1	XP_021656791.1 pathogenesis-related protein PR-4 [Hevea brasiliensis]
			proteolysis		proteolysis involved in protein catabolic process			11.3118	11.7513	11.6776	9.01126	TRINITY_DN6572_c0_g1_i1	XP_020678722.2 senescence-specific cysteine protease SAG39-like [Dendrobium catenatum]
	Cluster 3		carbohydrate metabolic process					2.3838	3.19687	2.77866	2.24151	TRINITY_DN944_c0_g1_i1	XP_009386958.1 PREDICTED: alpha-mannosidase [Musa acuminata subsp. malaccensis]
			proteolysis					1.95855	2.19889	2.49004	1.12134	TRINITY_DN7283_c0_g1_i3	XP_020585074.1 aminopeptidase M1 [Phalaenopsis equestris]
			carbohydrate metabolic process					2.81282	2.65708	2.98551	1.43535	TRINITY_DN11479_c0_g1_i3	XP_020688307.1 aldose 1-epimerase [Dendrobium catenatum]
			polysaccharide catabolic process					2.55113	2.50551	2.76146	1.17436	TRINITY_DN13172_c0_g1_i11	XP_028547395.1 mannan endo-1,4-beta-mannosidase 2-like [Dendrobium catenatum]
			polysaccharide catabolic process		establishment or maintenance of cell polarity		actin filament bundle assembly	5.44275	5.00338	5.88771	2.56303	TRINITY_DN18467_c0_g1_i4	XP_020687011.2 glucan 1,3-beta-glucosidase A-like [Dendrobium catenatum]
			carbohydrate metabolic process					5.01786	4.2848	5.39768	2.01115	TRINITY_DN6747_c0_g1_i11	XP_006843913.1 beta-galactosidase 15 [Amborella trichopoda]
			carbohydrate metabolic process					4.28778	4.06062	4.54653	1.83622	TRINITY_DN5088_c0_g1_i2	XP_008783343.2 beta-galactosidase 7-like [Phoenix dactylifera]
			defense response to bacterium					4.18717	4.04801	4.5818	2.97583	TRINITY_DN9340_c0_g1_i1	XP_020677476.1 L-type lectin-domain containing receptor kinase IV.2-like [Dendrobium catenatum]
			carbohydrate metabolic process					7.08033	6.85322	6.6693	5.8667	TRINITY_DN8616_c0_g1_i1	XP_020691788.1 alpha-amylase isozyme 3D [Dendrobium catenatum]
			polysaccharide catabolic process					7.23783	6.63208	7.36286	4.98982	TRINITY_DN1866_c0_g1_i3	XP_020597111.1 uncharacterized protein LOC110036902 [Phalaenopsis equestris]
			polysaccharide catabolic process		establishment or maintenance of cell polarity		actin filament bundle assembly	6.70202	7.09156	6.92036	4.73343	TRINITY_DN6357_c0_g1_i1	XP_020687011.2 glucan 1,3-beta-glucosidase A-like [Dendrobium catenatum]
			carbohydrate metabolic process					6.20915	6.25832	6.47782	4.28713	TRINITY_DN11410_c0_g1_i5	XP_008778047.3 probable alpha-glucosidase Os06g0675700 [Phoenix dactylifera]
			carbohydrate metabolic process					6.02905	5.5149	6.52183	3.16134	TRINITY_DN18514_c2_g1_i2	XP_020698736.1 probable trehalase [Dendrobium catenatum]
			carbohydrate metabolic process					8.35259	9.57645	9.09738	7.46725	TRINITY_DN11571_c0_g1_i8	XP_020690989.1 putative glucan endo-1,3-beta-glucosidase GVI [Dendrobium catenatum]
			proteolysis					9.11858	8.50182	9.44371	5.14411	TRINITY_DN895_c3_g1_i2	XP_020676756.2 lysosomal Pro-X carboxypeptidase [Dendrobium catenatum]
			proteolysis					8.43097	7.89824	8.36395	5.58703	TRINITY_DN292_c0_g1_i10	XP_027361775.1 lysosomal Pro-X carboxypeptidase-like isoform X1 [Abrus precatorius]
			establishment or maintenance of cell polarity					7.73118	7.88348	8.19442	5.30704	TRINITY_DN12341_c0_g1_i1	XP_042011702.1 rac-like GTP-binding protein 5 [Salvia splendens]
			defense response to bacterium					7.56081	7.55538	7.8639	5.43706	TRINITY_DN49731_c0_g1_i1	XP_020591049.1 L-type lectin-domain containing receptor kinase IV.2-like [Phalaenopsis equestris]
1926 DEGs	Cluster 1		signal transduction					5.01291	5.26493	3.86182	0	TRINITY_DN144010_c0_g1_i1	XP_020694894.2 mitogen-activated protein kinase kinase kinase 18 [Dendrobium catenatum]
			signal transduction					4.56496	4.85667	5.20848	0	TRINITY_DN45443_c0_g1_i1	XP_020703280.2 histidine kinase 1 [Dendrobium catenatum]
			fatty acid beta-oxidation					6.85983	6.64719	7.15036	0	TRINITY_DN90574_c0_g1_i1	XP_002976279.2 probable enoyl-CoA hydratase 2, mitochondrial isoform X1 [Selaginella moellendorffii]
			modification-dependent protein catabolic process					6.46109	6.65333	7.12355	0	TRINITY_DN35417_c0_g1_i2	XP_014625306.1 polyubiquitin isoform X2 [Glycine max]
			peptidyl-serine phosphorylation		intracellular signal transduction			6.9742	6.1517	7.86776	0	TRINITY_DN146293_c0_g1_i1	XP_059633155.1 uncharacterized protein LOC132275955 isoform X2 [Cornus florida]
			modification-dependent protein catabolic process					6.40019	6.1561	7.55194	0	TRINITY_DN126245_c0_g1_i1	-
			signal transduction					5.79515	5.1613	6.36529	0	TRINITY_DN90583_c0_g1_i1	-
			signal transduction					6.1923	5.8913	6.80932	0	TRINITY_DN103575_c0_g1_i2	XP_015887653.1 serine/threonine-protein kinase STY46 isoform X5 [Ziziphus jujuba]
			signal transduction					5.56451	6.11499	6.91725	0	TRINITY_DN17214_c0_g1_i5	XP_050363931.1 serine/threonine-protein kinase STY46 [Potentilla anserina]
	Cluster 2		phospholipid catabolic process					-1.13075	-1.34865	-1.42311	0	TRINITY_DN4598_c0_g1_i2	NP_001357874.1 phospholipase D alpha 1-like [Zea mays]
			signal transduction					-1.4195	-1.73628	-1.54796	0	TRINITY_DN1060_c5_g1_i1	XP_020701815.1 CBL-interacting protein kinase 32 isoform X3 [Dendrobium catenatum]
	Cluster 3		fatty acid beta-oxidation					2.30811	2.22454	2.82671	0	TRINITY_DN10805_c0_g1_i1	XP_020597253.1 enoyl-CoA delta isomerase 2, peroxisomal-like [Phalaenopsis equestris]
			phosphorylation					1.13532	1.22628	1.09689	0	TRINITY_DN1987_c4_g1_i3	XP_020591739.1 sphingosine kinase 1-like [Phalaenopsis equestris]
			response to hormone					1.31019	1.03547	1.42797	0	TRINITY_DN17100_c0_g2_i1	XP_020698091.1 auxin response factor 9 [Dendrobium catenatum]
			response to hormone					1.1702	1.29589	1.66333	0	TRINITY_DN57_c0_g1_i13	XP_020595729.1 auxin response factor 9-like [Phalaenopsis equestris]
			peptidyl-serine phosphorylation		intracellular signal transduction		protein autophosphorylation	2.0953	1.60345	2.04335	0	TRINITY_DN2274_c1_g1_i6	XP_020579684.1 LOW QUALITY PROTEIN: calcium-dependent protein kinase 10-like [Phalaenopsis equestris]
			phospholipid catabolic process					1.83714	1.6105	2.23488	0	TRINITY_DN30389_c0_g2_i1	XP_020583114.1 non-specific phospholipase C2-like isoform X1 [Phalaenopsis equestris]
			glucose metabolic process					1.65122	1.10494	1.87216	0	TRINITY_DN4907_c0_g1_i25	XP_020107089.1 glyceraldehyde-3-phosphate dehydrogenase 2, cytosolic [Ananas comosus]
			peptidyl-serine phosphorylation		intracellular signal transduction		protein autophosphorylation	1.69979	1.25708	1.8445	0	TRINITY_DN3785_c1_g1_i25	XP_020580156.1 calcium-dependent protein kinase 20-like [Phalaenopsis equestris]
			peptidyl-serine phosphorylation		intracellular signal transduction		protein autophosphorylation	1.63125	1.31859	1.91796	0	TRINITY_DN3785_c0_g1_i1	XP_021623189.1 calcium-dependent protein kinase 32 [Manihot esculenta]
			glucose metabolic process					1.88792	1.70115	1.66358	0	TRINITY_DN71_c7_g1_i1	XP_020703691.1 glucose-6-phosphate 1-dehydrogenase, chloroplastic isoform X2 [Dendrobium catenatum]
			phosphorylation					1.56723	1.65549	1.58822	0	TRINITY_DN6573_c0_g1_i1	XP_028555743.1 LEAF RUST 10 DISEASE-RESISTANCE LOCUS RECEPTOR-LIKE PROTEIN KINASE-like 1.1 [Dendrobium catenatum]
			phosphorylation					1.43237	1.54041	1.67644	0	TRINITY_DN7127_c0_g1_i3	XP_028552852.1 LEAF RUST 10 DISEASE-RESISTANCE LOCUS RECEPTOR-LIKE PROTEIN KINASE-like 1.2 isoform X1 [Dendrobium catenatum]
