# Supplementary material for: Transcriptomic and protein–protein interaction network analyses of the molecular mechanisms underlying the mycorrhizal interaction in Cypripedium macranthos var. rebunense
Source: Front Plant Sci. 2025 Jul 10;16:1597154. doi: 10.3389/fpls.2025.1597154 (PMC12287105; doi:10.3389/fpls.2025.1597154)
Supplement: Supplementary file 4 [file Table3.xlsx]

## Sheet: temporal and isolate-specific
Supplementay Table S3 Annotations and Log2FC values of DEGs used in the venn graph in Figure 6.
	GO term_1	GO term_2	GO term_3	Gene ID	FC value	Annotation
4061 DEGs	defense response to bacterium			TRINITY_DN9340_c0_g1_i1	1.542	XP_020677476.1 L-type lectin-domain containing receptor kinase IV.2-like [Dendrobium catenatum]
WO97-N-2w vs WO97-N-4w	defense response to bacterium			TRINITY_DN9178_c0_g1_i1	1.785	XP_020677497.1 L-type lectin-domain containing receptor kinase IV.1 [Dendrobium catenatum]
Up-regulated DEGs	defense response to bacterium			TRINITY_DN804_c0_g2_i1	2.367	XP_020677497.1 L-type lectin-domain containing receptor kinase IV.1 [Dendrobium catenatum]
	defense response to bacterium			TRINITY_DN66879_c0_g1_i2	1.741	XP_008798407.1 probable L-type lectin-domain containing receptor kinase S.7 [Phoenix dactylifera]
	defense response to bacterium			TRINITY_DN49731_c0_g1_i1	2.351	XP_020591049.1 L-type lectin-domain containing receptor kinase IV.2-like [Phalaenopsis equestris]
	defense response to bacterium			TRINITY_DN109193_c0_g1_i1	3.589	XP_020677554.1 L-type lectin-domain containing receptor kinase IV.1-like [Dendrobium catenatum]
	defense response to bacterium			TRINITY_DN46130_c0_g1_i1	2.75	XP_021656791.1 pathogenesis-related protein PR-4 [Hevea brasiliensis]
	mitotic spindle assembly	spindle elongation	microtubule-based movement	TRINITY_DN7915_c0_g1_i14	2.071	XP_008793732.2 kinesin-like protein KIN-5A [Phoenix dactylifera]
	mitotic spindle assembly	spindle elongation	microtubule-based movement	TRINITY_DN17496_c0_g1_i20	1.215	XP_028556907.1 kinesin-like protein KIN-UA isoform X5 [Dendrobium catenatum]
	mitotic spindle assembly	spindle elongation	microtubule-based movement	TRINITY_DN1451_c0_g1_i49	1.454	XP_008793732.2 kinesin-like protein KIN-5A [Phoenix dactylifera]
	mitotic spindle assembly	spindle elongation		TRINITY_DN8737_c0_g1_i1	1.344	XP_020577082.1 kinesin-like protein KIN-5C [Phalaenopsis equestris]
	mitotic spindle assembly			TRINITY_DN28543_c0_g1_i8	1.124	XP_028553406.1 protein TPX2 isoform X2 [Dendrobium catenatum]
	mitotic spindle assembly			TRINITY_DN101715_c0_g1_i1	1.464	XP_020690521.1 protein TPX2 [Dendrobium catenatum]
	polyketide biosynthetic process	biosynthetic process		TRINITY_DN7717_c0_g1_i1	2.029	XP_008797107.1 chalcone synthase 1 [Phoenix dactylifera]
	polyketide biosynthetic process	biosynthetic process		TRINITY_DN5741_c0_g1_i1	2.019	XP_020572026.1 bibenzyl synthase [Phalaenopsis equestris]
	polyketide biosynthetic process	biosynthetic process		TRINITY_DN2059_c0_g1_i30	1.22	XP_020704098.1 bibenzyl synthase [Dendrobium catenatum]
	polyketide biosynthetic process	biosynthetic process		TRINITY_DN1401_c0_g1_i7	1.064	XP_020690097.1 bibenzyl synthase-like [Dendrobium catenatum]
	polyketide biosynthetic process	biosynthetic process		TRINITY_DN1401_c0_g1_i23	1.634	XP_020690097.1 bibenzyl synthase-like [Dendrobium catenatum]
	polyketide biosynthetic process	biosynthetic process		TRINITY_DN1401_c0_g1_i2	1.817	XP_020690097.1 bibenzyl synthase-like [Dendrobium catenatum]
	polyketide biosynthetic process	biosynthetic process		TRINITY_DN1401_c0_g1_i11	1.136	XP_020690097.1 bibenzyl synthase-like [Dendrobium catenatum]
	polyketide biosynthetic process	biosynthetic process		TRINITY_DN1401_c0_g1_i1	1.206	XP_020690097.1 bibenzyl synthase-like [Dendrobium catenatum]
	systemic acquired resistance			TRINITY_DN2562_c0_g1_i9	3.087	XP_034682574.1 EG45-like domain containing protein [Vitis riparia]
	systemic acquired resistance			TRINITY_DN2562_c0_g1_i3	2.754	XP_015896171.2 EG45-like domain containing protein [Ziziphus jujuba]
	systemic acquired resistance			TRINITY_DN117019_c0_g1_i1	5.638	XP_020578326.1 EG45-like domain containing protein [Phalaenopsis equestris]
	systemic acquired resistance			TRINITY_DN2562_c0_g1_i10	2.707	NA
	systemic acquired resistance			TRINITY_DN14193_c0_g1_i7	2.661	NA
	systemic acquired resistance			TRINITY_DN11354_c0_g1_i1	2.874	NA
	spindle elongation	microtubule-based movement		TRINITY_DN24142_c0_g1_i1	1.742	XP_028553733.1 kinesin-like protein KIN-10C [Dendrobium catenatum]
	spindle elongation	microtubule-based movement		TRINITY_DN152722_c0_g1_i2	1.039	XP_008795899.1 kinesin-like protein KIN-4A isoform X1 [Phoenix dactylifera]
	carbohydrate transport			TRINITY_DN1418_c0_g1_i1	1.70123	XP_020589392.1 bidirectional sugar transporter SWEET1 [Phalaenopsis equestris]
	carbohydrate transport			TRINITY_DN17468_c0_g1_i2	3.34849	XP_020247188.1 bidirectional sugar transporter SWEET1a isoform X1 [Asparagus officinalis]
	carbohydrate transport			TRINITY_DN30418_c0_g1_i3	5.37168	XP_020589392.1 bidirectional sugar transporter SWEET1 [Phalaenopsis equestris]
	carbohydrate transport			TRINITY_DN21670_c0_g1_i2	1.49519	XP_020706020.1 bidirectional sugar transporter SWEET4-like [Dendrobium catenatum]
	carbohydrate transport			TRINITY_DN401_c0_g1_i2	1.50024	XP_020706020.1 bidirectional sugar transporter SWEET4-like [Dendrobium catenatum]
	carbohydrate transport			TRINITY_DN66897_c0_g1_i1	2.42465	XP_020674476.2 bidirectional sugar transporter SWEET4-like [Dendrobium catenatum]
	carbohydrate transport			TRINITY_DN11930_c0_g1_i1	2.31211	XP_020580671.1 bidirectional sugar transporter SWEET14-like [Phalaenopsis equestris]
	carbohydrate transport			TRINITY_DN5230_c0_g1_i1	2.37882	XP_020671992.2 bidirectional sugar transporter SWEET14 [Dendrobium catenatum]
	carbohydrate transport			TRINITY_DN61878_c0_g1_i1	1.05535	XP_020593133.1 bidirectional sugar transporter SWEET14 [Phalaenopsis equestris]
	carbohydrate transport			TRINITY_DN25535_c0_g1_i1	1.06518	XP_020589678.1 bidirectional sugar transporter SWEET16-like isoform X1 [Phalaenopsis equestris]
	carbohydrate transport			TRINITY_DN3487_c0_g1_i10	1.07383	XP_020582652.1 major facilitator superfamily domain-containing protein 12-like [Phalaenopsis equestris]
	polysaccharide catabolic process			TRINITY_DN10263_c0_g1_i3	1.07678	XP_020581471.1 mannan endo-1,4-beta-mannosidase 2-like [Phalaenopsis equestris]
	polysaccharide catabolic process			TRINITY_DN105456_c0_g1_i2	1.90737	XP_028554224.1 mannan endo-1,4-beta-mannosidase 1-like [Dendrobium catenatum]
	polysaccharide catabolic process			TRINITY_DN13172_c0_g1_i11	1.52183	XP_028547395.1 mannan endo-1,4-beta-mannosidase 2-like [Dendrobium catenatum]
	polysaccharide catabolic process			TRINITY_DN18467_c0_g1_i4	3.25955	XP_020687011.2 glucan 1,3-beta-glucosidase A-like [Dendrobium catenatum]
	polysaccharide catabolic process			TRINITY_DN6357_c0_g1_i1	2.11291	XP_020687011.2 glucan 1,3-beta-glucosidase A-like [Dendrobium catenatum]
	polysaccharide catabolic process			TRINITY_DN10572_c0_g1_i2	2.25166	XP_017701932.1 glycosyl hydrolase 5 family protein-like [Phoenix dactylifera]
	polysaccharide catabolic process			TRINITY_DN1866_c0_g1_i3	2.30391	XP_020597111.1 uncharacterized protein LOC110036902 [Phalaenopsis equestris]
	polysaccharide catabolic process			TRINITY_DN25744_c0_g1_i5	3.31957	XP_020696744.1 beta-amylase 3, chloroplastic [Dendrobium catenatum]
	zinc ion transmembrane transport			TRINITY_DN1544_c0_g1_i7	2.75609	XP_020575628.1 zinc transporter 4 [Phalaenopsis equestris]
	zinc ion transmembrane transport			TRINITY_DN1994_c0_g2_i1	1.28879	XP_010921204.1 putative zinc transporter At3g08650 [Elaeis guineensis]
	zinc ion transmembrane transport			TRINITY_DN276_c0_g1_i1	1.44965	XP_020579648.1 metal tolerance protein 1-like isoform X2 [Phalaenopsis equestris]
	zinc ion transmembrane transport			TRINITY_DN276_c0_g2_i1	1.61925	XP_020579648.1 metal tolerance protein 1-like isoform X2 [Phalaenopsis equestris]
	zinc ion transmembrane transport			TRINITY_DN9392_c0_g1_i1	1.54253	XP_020686415.1 metal tolerance protein 1 [Dendrobium catenatum]
	sterol metabolic process			TRINITY_DN103471_c0_g1_i1	1.94022	XP_008783936.2 cytochrome P450 710A11-like [Phoenix dactylifera]
	sterol metabolic process			TRINITY_DN13767_c0_g1_i5	1.04369	XP_020572910.1 cytochrome P450 90B2 [Phalaenopsis equestris]
	sterol metabolic process			TRINITY_DN15387_c0_g1_i1	1.23653	XP_020573414.1 allene oxide synthase 2-like [Phalaenopsis equestris]
	sterol metabolic process			TRINITY_DN1613_c0_g1_i5	2.64148	XP_020586411.1 cytochrome P450 90B1-like [Phalaenopsis equestris]
	sterol metabolic process			TRINITY_DN1613_c0_g1_i8	2.83833	XP_020586411.1 cytochrome P450 90B1-like [Phalaenopsis equestris]
	sterol metabolic process			TRINITY_DN20278_c0_g1_i1	1.47533	XP_020572910.1 cytochrome P450 90B2 [Phalaenopsis equestris]
	sterol metabolic process			TRINITY_DN3552_c0_g1_i1	2.63042	XP_020598258.1 cytochrome P450 90B1-like isoform X2 [Phalaenopsis equestris]
	sterol metabolic process			TRINITY_DN6984_c0_g1_i2	1.18855	XP_020695262.1 cytochrome P450 90A1 [Dendrobium catenatum]
	sterol metabolic process			TRINITY_DN744_c0_g1_i16	2.31614	XP_020586411.1 cytochrome P450 90B1-like [Phalaenopsis equestris]
	microtubule-based movement			TRINITY_DN10696_c0_g2_i1	1.56143	XP_020681409.1 kinesin-like protein KIN-12G [Dendrobium catenatum]
	microtubule-based movement			TRINITY_DN1211_c0_g1_i2	1.31121	NP_001406650.1 kinesin-like protein KIN-7F [Oryza sativa Japonica Group]
	microtubule-based movement			TRINITY_DN14678_c0_g1_i16	1.36188	NP_001404525.1 kinesin-like protein KIN-14F [Oryza sativa Japonica Group]
	microtubule-based movement			TRINITY_DN19278_c0_g1_i1	1.30437	XP_028554717.1 kinesin-like protein KIN-14I [Dendrobium catenatum]
	microtubule-based movement			TRINITY_DN2438_c0_g1_i3	1.15512	XP_008782799.2 kinesin-like protein KIN-14I isoform X1 [Phoenix dactylifera]
	microtubule-based movement			TRINITY_DN28093_c0_g1_i2	2.0832	XP_020684224.1 kinesin-like protein KIN-14F isoform X2 [Dendrobium catenatum]
	microtubule-based movement			TRINITY_DN32952_c1_g1_i4	1.8849	XP_020682488.1 kinesin-like protein KIN-6 isoform X1 [Dendrobium catenatum]
	microtubule-based movement			TRINITY_DN4187_c1_g1_i2	1.22483	XP_020591197.1 kinesin-like protein KIN-7L [Phalaenopsis equestris]
	microtubule-based movement			TRINITY_DN86758_c0_g1_i1	2.38514	XP_020685911.1 kinesin-like protein KIN-14R [Dendrobium catenatum]
	microtubule-based movement			TRINITY_DN3771_c0_g1_i1	1.01456	XP_008807759.2 LOW QUALITY PROTEIN: kinesin-like protein KIN-14F [Phoenix dactylifera]
	microtubule-based movement			TRINITY_DN39266_c0_g1_i2	2.06568	XP_009386854.1 PREDICTED: kinesin-4 isoform X1 [Musa acuminata subsp. malaccensis]
	proteolysis			TRINITY_DN103409_c0_g1_i1	2.31606	XP_013894878.1 cerevisin [Monoraphidium neglectum]
	proteolysis			TRINITY_DN10554_c0_g1_i1	2.65581	XP_009394691.1 PREDICTED: subtilisin-like protease SBT5.3 [Musa acuminata subsp. malaccensis]
	proteolysis			TRINITY_DN10563_c0_g1_i1	1.99142	XP_020704289.1 senescence-specific cysteine protease SAG39 [Dendrobium catenatum]
	proteolysis			TRINITY_DN15_c0_g1_i3	2.00014	XP_020678722.2 senescence-specific cysteine protease SAG39-like [Dendrobium catenatum]
	proteolysis			TRINITY_DN15_c1_g1_i1	2.20279	XP_020678722.2 senescence-specific cysteine protease SAG39-like [Dendrobium catenatum]
	proteolysis			TRINITY_DN2800_c0_g1_i1	4.84473	XP_028548822.1 senescence-specific cysteine protease SAG39-like [Dendrobium catenatum]
	proteolysis			TRINITY_DN6572_c0_g1_i1	2.59427	XP_020678722.2 senescence-specific cysteine protease SAG39-like [Dendrobium catenatum]
	proteolysis			TRINITY_DN10608_c0_g1_i2	3.2455	XP_020683676.1 aspartic proteinase CDR1-like [Dendrobium catenatum]
	proteolysis			TRINITY_DN2582_c0_g1_i1	3.57015	XP_020592937.1 aspartic proteinase CDR1-like [Phalaenopsis equestris]
	proteolysis			TRINITY_DN3711_c0_g1_i1	2.15614	XP_020694616.1 aspartic proteinase CDR1-like [Dendrobium catenatum]
	proteolysis			TRINITY_DN40804_c0_g1_i2	3.30309	XP_020681744.1 aspartyl protease family protein At5g10770-like [Dendrobium catenatum]
	proteolysis			TRINITY_DN541_c0_g1_i1	2.27718	XP_020694616.1 aspartic proteinase CDR1-like [Dendrobium catenatum]
	proteolysis			TRINITY_DN541_c1_g1_i6	2.52721	XP_020694616.1 aspartic proteinase CDR1-like [Dendrobium catenatum]
	proteolysis			TRINITY_DN541_c3_g1_i3	2.54878	XP_028556212.1 aspartic proteinase CDR1-like [Dendrobium catenatum]
	proteolysis			TRINITY_DN6326_c5_g1_i1	2.30651	XP_020575038.1 aspartic proteinase-like protein 2 [Phalaenopsis equestris]
	proteolysis			TRINITY_DN66034_c0_g1_i1	1.44961	XP_020575271.1 aspartyl protease family protein 2-like [Phalaenopsis equestris]
	proteolysis			TRINITY_DN7231_c0_g1_i3	3.49507	XP_020683677.1 aspartic proteinase CDR1-like [Dendrobium catenatum]
	proteolysis			TRINITY_DN904_c1_g1_i5	2.00338	XP_020674369.2 aspartic proteinase CDR1-like [Dendrobium catenatum]
	proteolysis			TRINITY_DN904_c1_g1_i6	2.56292	XP_020683679.1 aspartic proteinase CDR1-like [Dendrobium catenatum]
	proteolysis			TRINITY_DN1996_c0_g2_i1	1.19672	XP_020700196.1 aspartyl protease AED3-like [Dendrobium catenatum]
	proteolysis			TRINITY_DN2456_c0_g3_i1	2.67072	XP_008808386.2 aspartic proteinase CDR1-like [Phoenix dactylifera]
	proteolysis			TRINITY_DN25319_c0_g1_i2	3.04671	XP_020683679.1 aspartic proteinase CDR1-like [Dendrobium catenatum]
	proteolysis			TRINITY_DN580_c0_g1_i4	2.36123	XP_020573795.1 aspartic proteinase CDR1-like [Phalaenopsis equestris]
	proteolysis			TRINITY_DN6903_c0_g1_i1	3.12685	XP_010268348.1 PREDICTED: aspartic proteinase CDR1-like [Nelumbo nucifera]
	proteolysis			TRINITY_DN13093_c0_g1_i1	2.88248	XP_038690824.1 probable aspartic protease At2g35615 [Tripterygium wilfordii]
	proteolysis			TRINITY_DN15645_c0_g1_i2	2.43438	XP_020683482.1 subtilisin-like protease SBT5.6 [Dendrobium catenatum]
	proteolysis			TRINITY_DN2425_c0_g1_i1	2.69351	XP_020671960.1 subtilisin-like protease SBT5.3 [Dendrobium catenatum]
	proteolysis			TRINITY_DN25724_c0_g1_i2	2.15868	XP_020683482.1 subtilisin-like protease SBT5.6 [Dendrobium catenatum]
	proteolysis			TRINITY_DN3364_c0_g1_i2	1.22447	NP_001146035.2 Subtilisin-like protease SBT1.4 precursor [Zea mays]
	proteolysis			TRINITY_DN3377_c0_g1_i11	2.58552	XP_008794749.2 subtilisin-like protease SBT5.3 [Phoenix dactylifera]
	proteolysis			TRINITY_DN414_c0_g1_i1	2.91476	XP_020596596.1 subtilisin-like protease SBT1.5 [Phalaenopsis equestris]
	proteolysis			TRINITY_DN9433_c0_g1_i1	1.32637	XP_002270958.1 subtilisin-like protease SBT1.3 [Vitis vinifera]
	proteolysis			TRINITY_DN9874_c0_g1_i1	2.67135	XP_020671960.1 subtilisin-like protease SBT5.3 [Dendrobium catenatum]
	proteolysis			TRINITY_DN693_c0_g2_i2	2.74343	XP_020671960.1 subtilisin-like protease SBT5.3 [Dendrobium catenatum]
	proteolysis			TRINITY_DN336_c1_g2_i2	3.16348	NP_001147906.2 protease 2 [Zea mays]
	proteolysis			TRINITY_DN292_c0_g1_i10	2.71698	XP_027361775.1 lysosomal Pro-X carboxypeptidase-like isoform X1 [Abrus precatorius]
	proteolysis			TRINITY_DN292_c0_g1_i12	2.81155	XP_020676756.2 lysosomal Pro-X carboxypeptidase [Dendrobium catenatum]
	proteolysis			TRINITY_DN292_c0_g1_i15	2.88931	XP_020580076.1 lysosomal Pro-X carboxypeptidase-like [Phalaenopsis equestris]
	proteolysis			TRINITY_DN13249_c0_g1_i1	1.6597	XP_020674376.1 lysosomal Pro-X carboxypeptidase [Dendrobium catenatum]
	proteolysis			TRINITY_DN895_c3_g1_i2	4.20737	XP_020676756.2 lysosomal Pro-X carboxypeptidase [Dendrobium catenatum]
	proteolysis			TRINITY_DN4435_c0_g1_i7	1.03965	XP_020683313.2 RHOMBOID-like protein 2 [Dendrobium catenatum]
	proteolysis			TRINITY_DN4856_c0_g3_i1	1.84947	XP_020692801.2 RHOMBOID-like protein 2 [Dendrobium catenatum]
	proteolysis			TRINITY_DN1957_c0_g1_i1	1.60177	XP_020694737.1 RHOMBOID-like protein 2 [Dendrobium catenatum]
	proteolysis			TRINITY_DN10602_c0_g1_i1	1.35827	XP_020675669.1 RHOMBOID-like protein 2 [Dendrobium catenatum]
	proteolysis			TRINITY_DN2160_c0_g2_i1	1.12483	XP_020672572.1 serine carboxypeptidase-like 27 [Dendrobium catenatum]
	proteolysis			TRINITY_DN5114_c0_g1_i18	2.19863	XP_020690988.1 serine carboxypeptidase II-3 [Dendrobium catenatum]
	proteolysis			TRINITY_DN6632_c0_g1_i1	1.74009	XP_020688911.2 serine carboxypeptidase-like 50 [Dendrobium catenatum]
	proteolysis			TRINITY_DN5974_c0_g1_i1	1.40286	XP_020688911.2 serine carboxypeptidase-like 50 [Dendrobium catenatum]
	proteolysis			TRINITY_DN8947_c0_g1_i1	1.10658	XP_020682873.1 serine carboxypeptidase-like 51 [Dendrobium catenatum]
	proteolysis			TRINITY_DN9117_c0_g1_i2	2.48223	XP_020680221.2 serine carboxypeptidase-like 51 [Dendrobium catenatum]
	proteolysis			TRINITY_DN1253_c0_g4_i1	1.56762	XP_020577911.1 serine carboxypeptidase 1-like [Phalaenopsis equestris]
	proteolysis			TRINITY_DN13669_c4_g1_i1	1.04545	XP_003561257.1 endoplasmic reticulum metallopeptidase 1 isoform X1 [Brachypodium distachyon]
	proteolysis			TRINITY_DN13591_c0_g1_i1	1.16938	XP_020585074.1 aminopeptidase M1 [Phalaenopsis equestris]
	proteolysis			TRINITY_DN7283_c0_g1_i3	1.29591	XP_020585074.1 aminopeptidase M1 [Phalaenopsis equestris]
	proteolysis			TRINITY_DN314_c0_g1_i15	1.20516	XP_008776050.2 aminopeptidase M1-B-like isoform X1 [Phoenix dactylifera]
	proteolysis			TRINITY_DN27854_c0_g1_i2	1.15707	XP_020685886.1 protein ASPARTIC PROTEASE IN GUARD CELL 2 [Dendrobium catenatum]
	proteolysis			TRINITY_DN11462_c0_g1_i1	3.16741	XP_020244832.1 lon protease homolog 2, peroxisomal-like [Asparagus officinalis]
	proteolysis			TRINITY_DN1164_c0_g1_i1	1.86404	XP_020673332.1 gamma conglutin 1-like [Dendrobium catenatum]
	proteolysis			TRINITY_DN4103_c0_g2_i1	1.91938	XP_008794352.1 leucine aminopeptidase 2, chloroplastic-like [Phoenix dactylifera]
	proteolysis			TRINITY_DN3710_c0_g1_i2	3.89276	XP_020571210.1 LOW QUALITY PROTEIN: cucumisin-like [Phalaenopsis equestris]
	proteolysis			TRINITY_DN21079_c0_g1_i3	2.3511	XP_013894878.1 cerevisin [Monoraphidium neglectum]
	proteolysis			TRINITY_DN26981_c0_g2_i1	2.48363	XP_013894878.1 cerevisin [Monoraphidium neglectum]
	proteolysis			TRINITY_DN8532_c0_g1_i2	3.55906	XP_020675311.1 oryzain alpha chain [Dendrobium catenatum]
	proteolysis			TRINITY_DN3395_c1_g1_i1	1.57727	XP_020689898.1 oryzain alpha chain-like [Dendrobium catenatum]
	proteolysis			TRINITY_DN2686_c0_g1_i18	1.07989	XP_020701069.1 uncharacterized protein LOC110113004 [Dendrobium catenatum]
	proteolysis			TRINITY_DN59138_c0_g1_i1	3.03978	XP_010461884.1 PREDICTED: uncharacterized protein LOC104742569 [Camelina sativa]
	proteolysis			TRINITY_DN12095_c0_g1_i8	4.28893	NA
	proteolysis			TRINITY_DN122178_c0_g1_i1	2.21926	NA
	proteolysis			TRINITY_DN12696_c1_g1_i1	2.96459	NA
	proteolysis			TRINITY_DN13946_c0_g1_i1	3.09122	NA
	proteolysis			TRINITY_DN147584_c0_g1_i1	3.20277	NA
	proteolysis			TRINITY_DN1713_c10_g1_i1	1.5673	NA
	proteolysis			TRINITY_DN568_c0_g1_i12	1.79131	NA
	proteolysis			TRINITY_DN64553_c0_g1_i1	2.22634	NA
	proteolysis			TRINITY_DN66226_c0_g1_i1	2.58012	NA
	proteolysis			TRINITY_DN66373_c0_g1_i1	2.05254	NA
	biosynthetic process			TRINITY_DN102534_c0_g1_i1	1.68646	XP_020683550.1 protein STRICTOSIDINE SYNTHASE-LIKE 5 [Dendrobium catenatum]
	biosynthetic process			TRINITY_DN150585_c0_g1_i1	2.79875	XP_020154143.1 uncharacterized isomerase BH0283 [Aegilops tauschii subsp. strangulata]
	biosynthetic process			TRINITY_DN15920_c0_g1_i2	1.78053	XP_020680362.1 phytoene synthase 2, chloroplastic [Dendrobium catenatum]
	biosynthetic process			TRINITY_DN34504_c0_g2_i2	1.25583	XP_020581066.1 probable mannose-1-phosphate guanylyltransferase 1 [Phalaenopsis equestris]
	biosynthetic process			TRINITY_DN51464_c0_g1_i1	3.79217	XP_021312125.1 aspartate aminotransferase, cytoplasmic [Sorghum bicolor]
	biosynthetic process			TRINITY_DN52101_c0_g1_i1	3.72717	XP_020588274.1 1-aminocyclopropane-1-carboxylate synthase-like [Phalaenopsis equestris]
	biosynthetic process			TRINITY_DN5251_c0_g1_i1	1.40256	XP_020679271.1 probable aminotransferase TAT2 [Dendrobium catenatum]
	biosynthetic process			TRINITY_DN74741_c0_g1_i1	4.63947	XP_002500277.1 acetyltransferase-like/FAD linked oxidase [Micromonas commoda]
	carbohydrate metabolic process			TRINITY_DN10045_c0_g1_i5	1.23124	XP_020588433.1 beta-glucosidase 24-like [Phalaenopsis equestris]
	carbohydrate metabolic process			TRINITY_DN102691_c0_g1_i1	1.00258	XP_004968061.1 alpha-xylosidase 1 [Setaria italica]
	carbohydrate metabolic process			TRINITY_DN1042_c0_g1_i10	2.26435	XP_002264183.2 beta-xylosidase/alpha-L-arabinofuranosidase 2 [Vitis vinifera]
	carbohydrate metabolic process			TRINITY_DN1047_c0_g1_i7	1.21094	XP_020673961.1 chitinase 10 [Dendrobium catenatum]
	carbohydrate metabolic process			TRINITY_DN11395_c0_g1_i1	1.36654	XP_020686302.2 probable glucan endo-1,3-beta-glucosidase A6 [Dendrobium catenatum]
	carbohydrate metabolic process			TRINITY_DN11410_c0_g1_i5	2.12203	XP_008778047.3 probable alpha-glucosidase Os06g0675700 [Phoenix dactylifera]
	carbohydrate metabolic process			TRINITY_DN11479_c0_g1_i3	1.47903	XP_020688307.1 aldose 1-epimerase [Dendrobium catenatum]
	carbohydrate metabolic process			TRINITY_DN11571_c0_g1_i3	1.81557	XP_020690989.1 putative glucan endo-1,3-beta-glucosidase GVI [Dendrobium catenatum]
	carbohydrate metabolic process			TRINITY_DN11571_c0_g1_i8	1.55676	XP_020690989.1 putative glucan endo-1,3-beta-glucosidase GVI [Dendrobium catenatum]
	carbohydrate metabolic process			TRINITY_DN130_c0_g1_i20	2.41643	XP_020692338.1 alpha-L-fucosidase 1 [Dendrobium catenatum]
	carbohydrate metabolic process			TRINITY_DN13231_c0_g1_i1	1.49154	XP_020693059.1 probable polygalacturonase [Dendrobium catenatum]
	carbohydrate metabolic process			TRINITY_DN13983_c0_g1_i17	1.8771	XP_020675455.1 alpha-galactosidase [Dendrobium catenatum]
	carbohydrate metabolic process			TRINITY_DN143110_c0_g1_i1	2.90001	NA
	carbohydrate metabolic process			TRINITY_DN14991_c0_g1_i3	2.39216	XP_020578990.1 chitinase 5 [Phalaenopsis equestris]
	carbohydrate metabolic process			TRINITY_DN1504_c0_g1_i9	1.39202	XP_008777968.1 beta-glucosidase BoGH3B-like isoform X2 [Phoenix dactylifera]
	carbohydrate metabolic process			TRINITY_DN1504_c0_g2_i9	1.30411	XP_008777968.1 beta-glucosidase BoGH3B-like isoform X2 [Phoenix dactylifera]
	carbohydrate metabolic process			TRINITY_DN16656_c0_g1_i1	1.65133	XP_020600385.1 endoglucanase 17-like [Phalaenopsis equestris]
	carbohydrate metabolic process			TRINITY_DN1737_c0_g1_i9	2.70435	XP_020687687.1 probable 6-phosphogluconolactonase 4, chloroplastic [Dendrobium catenatum]
	carbohydrate metabolic process			TRINITY_DN18422_c0_g1_i7	2.72238	XP_020674098.1 glucan endo-1,3-beta-glucosidase 11 [Dendrobium catenatum]
	carbohydrate metabolic process			TRINITY_DN18514_c2_g1_i2	3.29063	XP_020698736.1 probable trehalase [Dendrobium catenatum]
	carbohydrate metabolic process			TRINITY_DN18838_c0_g1_i2	1.96545	XP_020678379.2 beta-fructofuranosidase, insoluble isoenzyme 3 [Dendrobium catenatum]
	carbohydrate metabolic process			TRINITY_DN1899_c0_g2_i1	1.05011	XP_008799407.1 endoglucanase 24-like [Phoenix dactylifera]
	carbohydrate metabolic process			TRINITY_DN19415_c0_g1_i1	1.40864	XP_010911412.1 beta-galactosidase, partial [Elaeis guineensis]
	carbohydrate metabolic process			TRINITY_DN209_c0_g1_i20	1.50502	XP_020581189.1 beta-galactosidase 8 [Phalaenopsis equestris]
	carbohydrate metabolic process			TRINITY_DN2245_c0_g1_i1	1.14106	XP_020679825.1 glucan endo-1,3-beta-glucosidase-like [Dendrobium catenatum]
	carbohydrate metabolic process			TRINITY_DN23987_c0_g1_i12	1.38659	XP_028552937.1 lactase-phlorizin hydrolase [Dendrobium catenatum]
	carbohydrate metabolic process			TRINITY_DN25527_c0_g1_i1	1.57135	XP_020588433.1 beta-glucosidase 24-like [Phalaenopsis equestris]
	carbohydrate metabolic process			TRINITY_DN2863_c0_g1_i1	2.14854	XP_020581380.1 beta-fructofuranosidase, insoluble isoenzyme 3-like [Phalaenopsis equestris]
	carbohydrate metabolic process			TRINITY_DN28784_c0_g1_i1	3.7224	NA
	carbohydrate metabolic process			TRINITY_DN292_c0_g1_i13	2.17337	XP_020575450.1 beta-glucosidase 2-like isoform X1 [Phalaenopsis equestris]
	carbohydrate metabolic process			TRINITY_DN3028_c0_g1_i10	1.64421	XP_020582162.1 beta-hexosaminidase 3-like isoform X1 [Phalaenopsis equestris]
	carbohydrate metabolic process			TRINITY_DN3614_c2_g1_i5	1.05388	XP_007015421.2 PREDICTED: LOW QUALITY PROTEIN: beta-galactosidase 8 [Theobroma cacao]
	carbohydrate metabolic process			TRINITY_DN3614_c3_g1_i1	1.28207	XP_020592351.1 beta-galactosidase 6 [Phalaenopsis equestris]
	carbohydrate metabolic process			TRINITY_DN4648_c0_g1_i6	1.38982	XP_020703935.1 probable xyloglucan endotransglucosylase/hydrolase protein 30 [Dendrobium catenatum]
	carbohydrate metabolic process			TRINITY_DN4741_c0_g1_i1	1.03425	XP_020702793.1 aldose 1-epimerase [Dendrobium catenatum]
	carbohydrate metabolic process			TRINITY_DN5088_c0_g1_i2	2.63001	XP_008783343.2 beta-galactosidase 7-like [Phoenix dactylifera]
	carbohydrate metabolic process			TRINITY_DN5228_c0_g1_i1	3.08007	XP_020086244.1 glucan endo-1,3-beta-glucosidase-like isoform X1 [Ananas comosus]
	carbohydrate metabolic process			TRINITY_DN5822_c0_g1_i1	1.50662	XP_004985588.1 beta-galactosidase 5 [Setaria italica]
	carbohydrate metabolic process			TRINITY_DN6012_c0_g1_i1	1.02502	XP_020581167.1 beta-glucosidase 1-like [Phalaenopsis equestris]
	carbohydrate metabolic process			TRINITY_DN615_c8_g1_i1	1.42538	XP_020585039.1 beta-galactosidase-like isoform X2 [Phalaenopsis equestris]
	carbohydrate metabolic process			TRINITY_DN6429_c0_g1_i30	1.12639	XP_009406464.1 PREDICTED: non-lysosomal glucosylceramidase-like [Musa acuminata subsp. malaccensis]
	carbohydrate metabolic process			TRINITY_DN6448_c0_g1_i10	1.42036	XP_020571972.1 polygalacturonase At1g48100-like [Phalaenopsis equestris]
	carbohydrate metabolic process			TRINITY_DN6558_c0_g1_i1	2.61628	XP_020676972.1 xyloglucan endotransglucosylase/hydrolase protein 2 [Dendrobium catenatum]
	carbohydrate metabolic process			TRINITY_DN66415_c0_g1_i1	1.86796	XP_020570732.1 LOW QUALITY PROTEIN: probable xyloglucan endotransglucosylase/hydrolase protein 32 [Phalaenopsis equestris]
	carbohydrate metabolic process			TRINITY_DN6747_c0_g1_i11	3.31764	XP_006843913.1 beta-galactosidase 15 [Amborella trichopoda]
	carbohydrate metabolic process			TRINITY_DN67510_c0_g1_i1	4.92606	NA
	carbohydrate metabolic process			TRINITY_DN6999_c0_g1_i7	1.02965	XP_020693316.1 glucan endo-1,3-beta-glucosidase 14 [Dendrobium catenatum]
	carbohydrate metabolic process			TRINITY_DN81_c0_g1_i2	1.08528	XP_020696860.1 acidic endochitinase-like [Dendrobium catenatum]
	carbohydrate metabolic process			TRINITY_DN81_c0_g1_i3	1.20649	XP_020696860.1 acidic endochitinase-like [Dendrobium catenatum]
	carbohydrate metabolic process			TRINITY_DN81979_c0_g1_i1	1.17168	XP_020673032.1 probable arabinose 5-phosphate isomerase isoform X1 [Dendrobium catenatum]
	carbohydrate metabolic process			TRINITY_DN8574_c0_g1_i1	1.6645	XP_020696635.1 aldose 1-epimerase isoform X1 [Dendrobium catenatum]
	carbohydrate metabolic process			TRINITY_DN8637_c0_g1_i1	1.32289	XP_020584570.1 LOW QUALITY PROTEIN: endoglucanase 17-like [Phalaenopsis equestris]
	carbohydrate metabolic process			TRINITY_DN8964_c0_g1_i4	1.11845	XP_004979939.1 probable beta-D-xylosidase 2 isoform X1 [Setaria italica]
	carbohydrate metabolic process			TRINITY_DN944_c1_g1_i1	2.00601	XP_020579055.1 alpha-mannosidase-like [Phalaenopsis equestris]
1240 DEGs	mRNA destabilization			TRINITY_DN2395_c2_g1_i8	-2.204	XP_020578768.1 YTH domain-containing family protein 3-like [Phalaenopsis equestris]
WO97-N-2w vs WO97-N-4w	mRNA destabilization			TRINITY_DN367_c1_g1_i2	-1.525	XP_020686608.1 YTH domain-containing protein ECT4 isoform X1 [Dendrobium catenatum]
Down-regulated DEGs	mRNA destabilization			TRINITY_DN367_c1_g1_i6	-1.257	XP_020686608.1 YTH domain-containing protein ECT4 isoform X1 [Dendrobium catenatum]
	mRNA destabilization			TRINITY_DN6411_c0_g1_i11	-1.569	XP_020686610.1 YTH domain-containing protein ECT4 isoform X2 [Dendrobium catenatum]
	mRNA destabilization			TRINITY_DN6541_c0_g1_i1	-1.54	XP_020686610.1 YTH domain-containing protein ECT4 isoform X2 [Dendrobium catenatum]
	lipid storage			TRINITY_DN11745_c0_g1_i2	-3.589	XP_020684008.1 oleosin S2-2-like [Dendrobium catenatum]
	lipid storage			TRINITY_DN11745_c0_g1_i3	-3.134	XP_020684008.1 oleosin S2-2-like [Dendrobium catenatum]
	lipid storage			TRINITY_DN5098_c0_g1_i1	-1.262	XP_020695145.1 oleosin 1-like [Dendrobium catenatum]
	lipid storage			TRINITY_DN21269_c0_g1_i2	-5.008	NA
	photomorphogenesis			TRINITY_DN12543_c0_g1_i5	-1.081	XP_020595297.1 B-box zinc finger protein 22-like [Phalaenopsis equestris]
	photomorphogenesis			TRINITY_DN12639_c0_g1_i1	-1.592	XP_020676467.1 B-box zinc finger protein 22 [Dendrobium catenatum]
	photomorphogenesis			TRINITY_DN3035_c0_g1_i3	-1.181	XP_009386174.1 PREDICTED: B-box zinc finger protein 20 [Musa acuminata subsp. malaccensis]
	cellular response to heat	regulation of transcription by RNA polymerase II		TRINITY_DN128072_c0_g1_i1	-1.997	XP_020697063.1 heat shock factor protein [Dendrobium catenatum]
	cellular response to heat	regulation of transcription by RNA polymerase II		TRINITY_DN1732_c0_g1_i2	-1.176	XP_020586087.1 heat stress transcription factor A-2b [Phalaenopsis equestris]
	cellular response to heat	regulation of transcription by RNA polymerase II		TRINITY_DN7835_c1_g1_i1	-1.054	XP_020273360.1 heat stress transcription factor A-2b-like [Asparagus officinalis]
	cellular response to heat	regulation of transcription by RNA polymerase II		TRINITY_DN7835_c3_g1_i2	-1.833	XP_039114790.1 heat stress transcription factor A-2c [Dioscorea cayenensis subsp. rotundata]
	cellular response to heat			TRINITY_DN5790_c0_g1_i1	-1.127	NP_001267822.1 heat shock protein 101 [Vitis vinifera]
	cellular response to heat			TRINITY_DN142997_c0_g1_i1	-1.249	XP_020699467.1 chaperone protein ClpC1, chloroplastic [Dendrobium catenatum]
	cellular response to heat			TRINITY_DN2497_c8_g1_i1	-1.213	XP_020552281.1 ATP-dependent Clp protease ATP-binding subunit ClpA homolog CD4B, chloroplastic [Sesamum indicum]
	translational elongation			TRINITY_DN1943_c0_g1_i5	-1.029	XP_002280712.1 polyprotein of EF-Ts, chloroplastic [Vitis vinifera]
	translational elongation			TRINITY_DN2127_c0_g1_i1	-1.232	XP_010266749.1 PREDICTED: elongation factor 1-beta 2-like [Nelumbo nucifera]
	translational elongation			TRINITY_DN726_c0_g1_i20	-1.05	XP_018856355.1 elongation factor 1-alpha [Juglans regia]
	translational elongation			TRINITY_DN726_c0_g1_i22	-1.191	XP_018828748.1 elongation factor 1-alpha [Juglans regia]
	translational elongation			TRINITY_DN726_c0_g1_i46	-1.183	XP_016436632.1 PREDICTED: elongation factor 1-alpha-like, partial [Nicotiana tabacum]
	response to auxin			TRINITY_DN101691_c0_g1_i1	-2.25868	XP_020690405.1 auxin-induced protein 15A-like [Dendrobium catenatum]
	response to auxin			TRINITY_DN117842_c0_g1_i1	-1.39701	XP_020690671.1 auxin-responsive protein SAUR71-like [Dendrobium catenatum]
	response to auxin			TRINITY_DN16270_c0_g1_i1	-1.83353	XP_020690671.1 auxin-responsive protein SAUR71-like [Dendrobium catenatum]
	response to auxin			TRINITY_DN7429_c0_g1_i1	-1.81477	XP_020704271.1 auxin-responsive protein SAUR71-like [Dendrobium catenatum]
	response to auxin			TRINITY_DN3442_c0_g1_i1	-1.81577	XP_009383239.1 PREDICTED: auxin-responsive protein SAUR32-like [Musa acuminata subsp. malaccensis]
	negative regulation of DNA-templated transcription			TRINITY_DN11802_c0_g1_i1	-1.18462	XP_020690190.1 uncharacterized protein LOC110105147 [Dendrobium catenatum]
	negative regulation of DNA-templated transcription			TRINITY_DN1567_c0_g1_i5	-1.08803	XP_020581972.1 uncharacterized zinc finger CCHC domain-containing protein At4g19190 isoform X1 [Phalaenopsis equestris]
	negative regulation of DNA-templated transcription			TRINITY_DN2428_c0_g1_i1	-1.11736	XP_002277813.1 MA3 DOMAIN-CONTAINING TRANSLATION REGULATORY FACTOR 1 [Vitis vinifera]
	negative regulation of DNA-templated transcription			TRINITY_DN3845_c0_g1_i3	-1.9708	XP_020595448.1 ninja-family protein AFP3-like [Phalaenopsis equestris]
	negative regulation of DNA-templated transcription			TRINITY_DN4572_c0_g1_i1	-1.04302	XP_020682605.1 transcription repressor OFP3 [Dendrobium catenatum]
	regulation of transcription by RNA polymerase II			TRINITY_DN10123_c0_g1_i1	-1.34019	XP_020694908.1 transcription factor bHLH128 isoform X1 [Dendrobium catenatum]
	regulation of transcription by RNA polymerase II			TRINITY_DN1093_c0_g1_i34	-1.94008	XP_020687532.1 truncated transcription factor CAULIFLOWER A isoform X2 [Dendrobium catenatum]
	regulation of transcription by RNA polymerase II			TRINITY_DN18873_c0_g1_i5	-1.11738	XP_010939931.1 nuclear transcription factor Y subunit A-3 isoform X1 [Elaeis guineensis]
	regulation of transcription by RNA polymerase II			TRINITY_DN196_c0_g1_i2	-1.04333	XP_020685480.1 mediator of RNA polymerase II transcription subunit 10b [Dendrobium catenatum]
	regulation of transcription by RNA polymerase II			TRINITY_DN3446_c0_g1_i7	-1.13908	XP_020698337.1 nuclear transcription factor Y subunit A-1 isoform X2 [Dendrobium catenatum]
	regulation of transcription by RNA polymerase II			TRINITY_DN3852_c0_g1_i3	-1.97544	XP_020274241.1 MADS-box transcription factor 23-like isoform X3 [Asparagus officinalis]
	regulation of transcription by RNA polymerase II			TRINITY_DN5111_c0_g1_i2	-1.06257	XP_020686666.2 transcription factor E2FB [Dendrobium catenatum]
	regulation of transcription by RNA polymerase II			TRINITY_DN5214_c0_g1_i1	-1.06693	XP_020703541.1 BEL1-like homeodomain protein 9 [Dendrobium catenatum]
	regulation of transcription by RNA polymerase II			TRINITY_DN6500_c0_g1_i2	-1.36078	XP_020703886.1 transcription factor bHLH153 isoform X1 [Dendrobium catenatum]
	regulation of transcription by RNA polymerase II			TRINITY_DN762_c5_g1_i1	-1.00552	XP_039131247.1 nuclear transcription factor Y subunit C-6-like [Dioscorea cayenensis subsp. rotundata]
	regulation of transcription by RNA polymerase II			TRINITY_DN838_c0_g1_i2	-1.22079	XP_020674240.1 homeobox protein knotted-1-like 13 isoform X1 [Dendrobium catenatum]
	regulation of transcription by RNA polymerase II			TRINITY_DN8570_c0_g1_i1	-1.10741	XP_008780988.1 transcriptional adapter ADA2-like isoform X1 [Phoenix dactylifera]
	regulation of transcription by RNA polymerase II			TRINITY_DN9696_c0_g1_i2	-1.23247	XP_039123054.1 heat stress transcription factor B-2b-like [Dioscorea cayenensis subsp. rotundata]
2173 DEGs	systemic acquired resistance			TRINITY_DN16099_c0_g1_i1	1.916	XP_035549491.1 EG45-like domain containing protein [Juglans regia]
WO97-R-4w vs WO97-N-4w	systemic acquired resistance			TRINITY_DN1058_c0_g2_i2	1.887	XP_031285123.1 EG45-like domain containing protein isoform X2 [Pistacia vera]
Up-regulated DEGs	systemic acquired resistance			TRINITY_DN2562_c0_g1_i3	1.993	XP_015896171.2 EG45-like domain containing protein [Ziziphus jujuba]
	systemic acquired resistance			TRINITY_DN2562_c0_g1_i9	2.339	XP_034682574.1 EG45-like domain containing protein [Vitis riparia]
	systemic acquired resistance			TRINITY_DN1058_c0_g1_i2	1.206	NA
	systemic acquired resistance			TRINITY_DN11354_c0_g1_i1	2.038	NA
	systemic acquired resistance			TRINITY_DN14193_c0_g1_i7	2.501	NA
	systemic acquired resistance			TRINITY_DN2562_c0_g1_i10	2.249	NA
	sulfate transport			TRINITY_DN1574_c0_g1_i1	3.058	XP_020706078.1 mitochondrial uncoupling protein 5-like [Dendrobium catenatum]
	sulfate transport			TRINITY_DN1574_c0_g2_i1	3.689	XP_020706078.1 mitochondrial uncoupling protein 5-like [Dendrobium catenatum]
	sulfate transport			TRINITY_DN3428_c0_g2_i1	2.431	XP_020699429.1 probable sulfate transporter 3.4 [Dendrobium catenatum]
	sulfate transport			TRINITY_DN3862_c0_g2_i1	2.306	NP_001169671.1 Probable sulfate transporter 3.3-like [Zea mays]
	sulfate transport			TRINITY_DN8760_c0_g1_i50	1.179	XP_008780888.2 sulfate transporter 1.3-like [Phoenix dactylifera]
	clathrin coat assembly			TRINITY_DN104124_c0_g1_i1	1.012	XP_020688874.1 putative clathrin assembly protein At2g25430 [Dendrobium catenatum]
	clathrin coat assembly			TRINITY_DN116949_c0_g1_i1	3.987	XP_020697039.1 putative clathrin assembly protein At1g03050 [Dendrobium catenatum]
	clathrin coat assembly			TRINITY_DN5694_c0_g1_i1	1.294	XP_020688874.1 putative clathrin assembly protein At2g25430 [Dendrobium catenatum]
	clathrin coat assembly			TRINITY_DN87355_c0_g1_i1	2.053	XP_020703875.1 putative clathrin assembly protein At1g25240 [Dendrobium catenatum]
	defense response to bacterium	defense response		TRINITY_DN46130_c0_g1_i1	2.652	XP_021656791.1 pathogenesis-related protein PR-4 [Hevea brasiliensis]
	defense response to bacterium			TRINITY_DN49731_c0_g1_i1	2.066	XP_020591049.1 L-type lectin-domain containing receptor kinase IV.2-like [Phalaenopsis equestris]
	defense response to bacterium			TRINITY_DN9178_c0_g1_i1	1.147	XP_020677497.1 L-type lectin-domain containing receptor kinase IV.1 [Dendrobium catenatum]
	defense response to bacterium			TRINITY_DN9340_c0_g1_i1	1.025	XP_020677476.1 L-type lectin-domain containing receptor kinase IV.2-like [Dendrobium catenatum]
	polysaccharide catabolic process			TRINITY_DN105456_c0_g1_i2	2.023	XP_028554224.1 mannan endo-1,4-beta-mannosidase 1-like [Dendrobium catenatum]
	polysaccharide catabolic process			TRINITY_DN13172_c0_g1_i11	1.284	XP_028547395.1 mannan endo-1,4-beta-mannosidase 2-like [Dendrobium catenatum]
	polysaccharide catabolic process			TRINITY_DN1866_c0_g1_i3	1.594	XP_020597111.1 uncharacterized protein LOC110036902 [Phalaenopsis equestris]
	polysaccharide catabolic process			TRINITY_DN25744_c0_g1_i5	2.714	XP_020696744.1 beta-amylase 3, chloroplastic [Dendrobium catenatum]
	polysaccharide catabolic process			TRINITY_DN10572_c0_g1_i2	1.685	XP_017701932.1 glycosyl hydrolase 5 family protein-like [Phoenix dactylifera]
	polysaccharide catabolic process			TRINITY_DN18467_c0_g1_i4	2.395	XP_020687011.2 glucan 1,3-beta-glucosidase A-like [Dendrobium catenatum]
	polysaccharide catabolic process			TRINITY_DN6357_c0_g1_i1	2.308	XP_020687011.2 glucan 1,3-beta-glucosidase A-like [Dendrobium catenatum]
	endoplasmic reticulum to cytosol auxin transport			TRINITY_DN11544_c0_g1_i1	1.43278	XP_020699857.1 protein PIN-LIKES 3 isoform X1 [Dendrobium catenatum]
	endoplasmic reticulum to cytosol auxin transport			TRINITY_DN25718_c0_g1_i4	4.32416	XP_020573881.1 protein PIN-LIKES 3-like [Phalaenopsis equestris]
	endoplasmic reticulum to cytosol auxin transport			TRINITY_DN7054_c0_g1_i23	2.0494	XP_020573881.1 protein PIN-LIKES 3-like [Phalaenopsis equestris]
	zinc ion transmembrane transport			TRINITY_DN1544_c0_g1_i7	2.06364	XP_020575628.1 zinc transporter 4 [Phalaenopsis equestris]
	zinc ion transmembrane transport			TRINITY_DN276_c0_g1_i1	1.19521	XP_020579648.1 metal tolerance protein 1-like isoform X2 [Phalaenopsis equestris]
	zinc ion transmembrane transport			TRINITY_DN276_c0_g2_i1	1.07087	XP_020579648.1 metal tolerance protein 1-like isoform X2 [Phalaenopsis equestris]
	zinc ion transmembrane transport			TRINITY_DN9392_c0_g1_i1	1.27083	XP_020686415.1 metal tolerance protein 1 [Dendrobium catenatum]
	carbohydrate transport			TRINITY_DN17468_c0_g1_i2	2.63948	XP_020247188.1 bidirectional sugar transporter SWEET1a isoform X1 [Asparagus officinalis]
	carbohydrate transport			TRINITY_DN30418_c0_g1_i3	4.486	XP_020589392.1 bidirectional sugar transporter SWEET1 [Phalaenopsis equestris]
	carbohydrate transport			TRINITY_DN420_c0_g1_i32	2.26254	XP_020706020.1 bidirectional sugar transporter SWEET4-like [Dendrobium catenatum]
	carbohydrate transport			TRINITY_DN4955_c0_g1_i1	2.92613	XP_020700756.1 bidirectional sugar transporter SWEET4-like [Dendrobium catenatum]
	carbohydrate transport			TRINITY_DN11930_c0_g1_i1	1.82994	XP_020580671.1 bidirectional sugar transporter SWEET14-like [Phalaenopsis equestris]
	carbohydrate transport			TRINITY_DN5230_c0_g1_i1	1.56272	XP_020671992.2 bidirectional sugar transporter SWEET14 [Dendrobium catenatum]
	carbohydrate transport			TRINITY_DN61878_c0_g1_i1	1.05565	XP_020593133.1 bidirectional sugar transporter SWEET14 [Phalaenopsis equestris]
	glucan metabolic process	cell wall biogenesis	carbohydrate metabolic process	TRINITY_DN2284_c0_g1_i12	1.51682	XP_020580331.1 probable xyloglucan endotransglucosylase/hydrolase protein 23 [Phalaenopsis equestris]
	glucan metabolic process	cell wall biogenesis	carbohydrate metabolic process	TRINITY_DN4648_c0_g1_i6	1.21251	XP_020703935.1 probable xyloglucan endotransglucosylase/hydrolase protein 30 [Dendrobium catenatum]
	glucan metabolic process	cell wall biogenesis	carbohydrate metabolic process	TRINITY_DN5032_c0_g1_i2	1.75031	XP_020697143.1 xyloglucan endotransglucosylase/hydrolase protein 24-like [Dendrobium catenatum]
	glucan metabolic process	cell wall biogenesis	carbohydrate metabolic process	TRINITY_DN6558_c0_g1_i1	2.07062	XP_020676972.1 xyloglucan endotransglucosylase/hydrolase protein 2 [Dendrobium catenatum]
	protein N-linked glycosylation			TRINITY_DN124501_c0_g1_i1	1.59508	XP_020597791.1 beta-1,4-mannosyl-glycoprotein 4-beta-N-acetylglucosaminyltransferase-like [Phalaenopsis equestris]
	protein N-linked glycosylation			TRINITY_DN15054_c0_g1_i1	1.71438	XP_020703437.1 beta-1,4-mannosyl-glycoprotein 4-beta-N-acetylglucosaminyltransferase isoform X2 [Dendrobium catenatum]
	protein N-linked glycosylation			TRINITY_DN16075_c0_g1_i2	1.77748	XP_028550403.1 alpha-1,6-mannosyl-glycoprotein 2-beta-N-acetylglucosaminyltransferase [Dendrobium catenatum]
	protein N-linked glycosylation			TRINITY_DN2954_c1_g1_i1	1.07437	XP_020703438.1 beta-1,4-mannosyl-glycoprotein 4-beta-N-acetylglucosaminyltransferase isoform X3 [Dendrobium catenatum]
	protein N-linked glycosylation			TRINITY_DN83143_c0_g1_i1	2.27751	XP_020572081.1 uncharacterized protein LOC110018942 [Phalaenopsis equestris]
	protein N-linked glycosylation			TRINITY_DN17470_c0_g1_i1	2.45858	NA
	response to wounding			TRINITY_DN1288_c0_g1_i1	1.28162	NA
	response to wounding			TRINITY_DN1376_c0_g1_i2	1.06238	NA
	response to wounding			TRINITY_DN9534_c0_g1_i1	1.03332	XP_027109130.1 subtilisin inhibitor CLSI-I-like [Coffea arabica]
	response to wounding			TRINITY_DN9534_c0_g1_i6	1.75053	XP_027109130.1 subtilisin inhibitor CLSI-I-like [Coffea arabica]
	response to wounding			TRINITY_DN9534_c0_g1_i8	1.63059	XP_027109130.1 subtilisin inhibitor CLSI-I-like [Coffea arabica]
	xenobiotic detoxification by transmembrane export across the plasma membrane			TRINITY_DN1030_c0_g1_i10	1.99987	XP_020676719.1 protein DETOXIFICATION 16-like [Dendrobium catenatum]
	xenobiotic detoxification by transmembrane export across the plasma membrane			TRINITY_DN21386_c0_g1_i1	1.46863	XP_020701225.1 protein DETOXIFICATION 48 [Dendrobium catenatum]
	xenobiotic detoxification by transmembrane export across the plasma membrane			TRINITY_DN3402_c0_g1_i8	2.17175	XP_020700445.1 protein DETOXIFICATION 49 [Dendrobium catenatum]
	xenobiotic detoxification by transmembrane export across the plasma membrane			TRINITY_DN4419_c0_g1_i1	3.0481	XP_020683565.2 protein DETOXIFICATION 49-like [Dendrobium catenatum]
	vesicle docking	vesicle fusion	exocytosis	TRINITY_DN10202_c0_g1_i11	1.00387	XP_020674262.1 syntaxin-132 [Dendrobium catenatum]
	vesicle docking	vesicle fusion	exocytosis	TRINITY_DN2529_c0_g1_i46	1.94541	XP_020588717.1 syntaxin-132-like [Phalaenopsis equestris]
	vesicle docking	vesicle fusion	exocytosis	TRINITY_DN6868_c0_g1_i1	1.52924	XP_020672927.1 syntaxin-121 [Dendrobium catenatum]
	vesicle docking	vesicle fusion	exocytosis	TRINITY_DN71872_c0_g1_i1	1.81183	XP_020672927.1 syntaxin-121 [Dendrobium catenatum]
	response to auxin			TRINITY_DN1102_c0_g1_i2	2.84661	XP_020266159.1 auxin-responsive protein SAUR71-like [Asparagus officinalis]
	response to auxin			TRINITY_DN125931_c0_g1_i1	3.09988	XP_010923788.1 auxin-responsive protein SAUR71-like [Elaeis guineensis]
	response to auxin			TRINITY_DN148408_c0_g1_i1	5.86388	XP_020591320.1 auxin-induced protein X10A-like [Phalaenopsis equestris]
	response to auxin			TRINITY_DN15368_c0_g1_i1	1.49602	XP_020679132.1 auxin-responsive protein SAUR78 [Dendrobium catenatum]
	response to auxin			TRINITY_DN15667_c0_g1_i1	3.37553	XP_020700269.1 uncharacterized protein LOC110112397 [Dendrobium catenatum]
	response to auxin			TRINITY_DN525_c0_g1_i1	1.62085	XP_020674398.1 auxin-responsive protein SAUR21 [Dendrobium catenatum]
	response to auxin			TRINITY_DN836_c0_g1_i2	2.07097	XP_020592191.1 auxin-responsive protein SAUR50-like [Phalaenopsis equestris]
	response to auxin			TRINITY_DN397_c0_g1_i1	2.40952	NA
	vesicle fusion			TRINITY_DN677_c0_g1_i2	1.13124	XP_020691291.1 novel plant SNARE 11-like [Dendrobium catenatum]
	proteolysis involved in protein catabolic process	proteolysis		TRINITY_DN10563_c0_g1_i1	1.94666	XP_020704289.1 senescence-specific cysteine protease SAG39 [Dendrobium catenatum]
	proteolysis involved in protein catabolic process	proteolysis		TRINITY_DN15_c0_g1_i3	2.09394	XP_020678722.2 senescence-specific cysteine protease SAG39-like [Dendrobium catenatum]
	proteolysis involved in protein catabolic process	proteolysis		TRINITY_DN15_c1_g1_i1	2.07209	XP_020678722.2 senescence-specific cysteine protease SAG39-like [Dendrobium catenatum]
	proteolysis involved in protein catabolic process	proteolysis		TRINITY_DN2800_c0_g1_i1	3.97159	XP_028548822.1 senescence-specific cysteine protease SAG39-like [Dendrobium catenatum]
	proteolysis involved in protein catabolic process	proteolysis		TRINITY_DN3395_c1_g1_i1	1.12879	XP_020689898.1 oryzain alpha chain-like [Dendrobium catenatum]
	proteolysis involved in protein catabolic process	proteolysis		TRINITY_DN6572_c0_g1_i1	2.69041	XP_020678722.2 senescence-specific cysteine protease SAG39-like [Dendrobium catenatum]
	proteolysis involved in protein catabolic process	proteolysis		TRINITY_DN8532_c0_g1_i2	2.83598	XP_020675311.1 oryzain alpha chain [Dendrobium catenatum]
	proteolysis			TRINITY_DN10608_c0_g1_i2	2.27778	XP_020683676.1 aspartic proteinase CDR1-like [Dendrobium catenatum]
	proteolysis			TRINITY_DN1076_c0_g1_i1	1.99568	XP_020673384.1 aspartyl protease AED3 [Dendrobium catenatum]
	proteolysis			TRINITY_DN1996_c0_g1_i1	1.02562	XP_020700196.1 aspartyl protease AED3-like [Dendrobium catenatum]
	proteolysis			TRINITY_DN2456_c0_g3_i1	2.15138	XP_008808386.2 aspartic proteinase CDR1-like [Phoenix dactylifera]
	proteolysis			TRINITY_DN25319_c0_g1_i2	2.29993	XP_020683679.1 aspartic proteinase CDR1-like [Dendrobium catenatum]
	proteolysis			TRINITY_DN2582_c0_g1_i1	3.04846	XP_020592937.1 aspartic proteinase CDR1-like [Phalaenopsis equestris]
	proteolysis			TRINITY_DN541_c0_g1_i1	1.41705	XP_020694616.1 aspartic proteinase CDR1-like [Dendrobium catenatum]
	proteolysis			TRINITY_DN541_c1_g1_i6	2.36204	XP_020694616.1 aspartic proteinase CDR1-like [Dendrobium catenatum]
	proteolysis			TRINITY_DN541_c3_g1_i3	2.23037	XP_028556212.1 aspartic proteinase CDR1-like [Dendrobium catenatum]
	proteolysis			TRINITY_DN580_c0_g1_i4	1.59675	XP_020573795.1 aspartic proteinase CDR1-like [Phalaenopsis equestris]
	proteolysis			TRINITY_DN6326_c5_g1_i1	1.6295	XP_020575038.1 aspartic proteinase-like protein 2 [Phalaenopsis equestris]
	proteolysis			TRINITY_DN66034_c0_g1_i1	1.75804	XP_020575271.1 aspartyl protease family protein 2-like [Phalaenopsis equestris]
	proteolysis			TRINITY_DN7231_c0_g1_i3	2.58549	XP_020683677.1 aspartic proteinase CDR1-like [Dendrobium catenatum]
	proteolysis			TRINITY_DN7559_c0_g2_i2	1.16085	XP_020681744.1 aspartyl protease family protein At5g10770-like [Dendrobium catenatum]
	proteolysis			TRINITY_DN6903_c0_g1_i1	2.4333	XP_010268348.1 PREDICTED: aspartic proteinase CDR1-like [Nelumbo nucifera]
	proteolysis			TRINITY_DN13093_c0_g1_i1	2.91432	XP_038690824.1 probable aspartic protease At2g35615 [Tripterygium wilfordii]
	proteolysis			TRINITY_DN2425_c0_g1_i1	2.04939	XP_020671960.1 subtilisin-like protease SBT5.3 [Dendrobium catenatum]
	proteolysis			TRINITY_DN3377_c0_g1_i11	1.96854	XP_008794749.2 subtilisin-like protease SBT5.3 [Phoenix dactylifera]
	proteolysis			TRINITY_DN414_c0_g1_i1	2.50915	XP_020596596.1 subtilisin-like protease SBT1.5 [Phalaenopsis equestris]
	proteolysis			TRINITY_DN693_c0_g2_i2	2.26032	XP_020671960.1 subtilisin-like protease SBT5.3 [Dendrobium catenatum]
	proteolysis			TRINITY_DN10554_c0_g1_i1	2.04731	XP_009394691.1 PREDICTED: subtilisin-like protease SBT5.3 [Musa acuminata subsp. malaccensis]
	proteolysis			TRINITY_DN1957_c0_g1_i1	1.26949	XP_020694737.1 RHOMBOID-like protein 2 [Dendrobium catenatum]
	proteolysis			TRINITY_DN4435_c0_g1_i7	1.17823	XP_020683313.2 RHOMBOID-like protein 2 [Dendrobium catenatum]
	proteolysis			TRINITY_DN1253_c0_g4_i1	1.02579	XP_020577911.1 serine carboxypeptidase 1-like [Phalaenopsis equestris]
	proteolysis			TRINITY_DN5114_c0_g1_i18	2.12154	XP_020690988.1 serine carboxypeptidase II-3 [Dendrobium catenatum]
	proteolysis			TRINITY_DN5974_c0_g1_i1	1.09364	XP_020688911.2 serine carboxypeptidase-like 50 [Dendrobium catenatum]
	proteolysis			TRINITY_DN6632_c0_g1_i1	1.44192	XP_020688911.2 serine carboxypeptidase-like 50 [Dendrobium catenatum]
	proteolysis			TRINITY_DN7283_c0_g1_i3	1.02654	XP_020585074.1 aminopeptidase M1 [Phalaenopsis equestris]
	proteolysis			TRINITY_DN13591_c0_g1_i1	1.11793	XP_020585074.1 aminopeptidase M1 [Phalaenopsis equestris]
	proteolysis			TRINITY_DN292_c0_g1_i10	2.2703	XP_027361775.1 lysosomal Pro-X carboxypeptidase-like isoform X1 [Abrus precatorius]
	proteolysis			TRINITY_DN292_c0_g1_i12	2.3215	XP_020676756.2 lysosomal Pro-X carboxypeptidase [Dendrobium catenatum]
	proteolysis			TRINITY_DN292_c0_g1_i15	2.34287	XP_020580076.1 lysosomal Pro-X carboxypeptidase-like [Phalaenopsis equestris]
	proteolysis			TRINITY_DN336_c1_g2_i2	2.63305	NP_001147906.2 protease 2 [Zea mays]
	proteolysis			TRINITY_DN1164_c0_g1_i1	2.07537	XP_020673332.1 gamma conglutin 1-like [Dendrobium catenatum]
	proteolysis			TRINITY_DN3710_c0_g1_i2	2.95797	XP_020571210.1 LOW QUALITY PROTEIN: cucumisin-like [Phalaenopsis equestris]
	proteolysis			TRINITY_DN4103_c0_g2_i1	1.4698	XP_008794352.1 leucine aminopeptidase 2, chloroplastic-like [Phoenix dactylifera]
	proteolysis			TRINITY_DN11462_c0_g1_i1	2.49381	XP_020244832.1 lon protease homolog 2, peroxisomal-like [Asparagus officinalis]
	proteolysis			TRINITY_DN13946_c0_g1_i1	2.03534	NA
	proteolysis			TRINITY_DN568_c0_g1_i12	1.33236	NA
	proteolysis			TRINITY_DN66226_c0_g1_i1	1.7813	NA
	proteolysis			TRINITY_DN66373_c0_g1_i1	2.19873	NA
	proteolysis			TRINITY_DN895_c3_g1_i2	3.29475	XP_020676756.2 lysosomal Pro-X carboxypeptidase [Dendrobium catenatum]
	proteolysis			TRINITY_DN904_c1_g1_i6	1.95708	XP_020683679.1 aspartic proteinase CDR1-like [Dendrobium catenatum]
	proteolysis			TRINITY_DN9117_c0_g1_i2	1.59363	XP_020680221.2 serine carboxypeptidase-like 51 [Dendrobium catenatum]
	proteolysis			TRINITY_DN9874_c0_g1_i1	2.08672	XP_020671960.1 subtilisin-like protease SBT5.3 [Dendrobium catenatum]
	amino acid transmembrane transport			TRINITY_DN12451_c0_g1_i1	1.09781	XP_020689512.1 amino acid permease 3 [Dendrobium catenatum]
	amino acid transmembrane transport			TRINITY_DN146473_c0_g1_i1	1.79065	XP_020573673.1 amino acid permease 3-like [Phalaenopsis equestris]
	amino acid transmembrane transport			TRINITY_DN15138_c0_g1_i3	2.01615	XP_020598587.1 vesicular inhibitory amino acid transporter-like [Phalaenopsis equestris]
	amino acid transmembrane transport			TRINITY_DN2198_c0_g2_i5	1.63339	XP_020679618.1 amino acid permease 2 [Dendrobium catenatum]
	amino acid transmembrane transport			TRINITY_DN2198_c0_g3_i4	1.12778	XP_020680283.1 amino acid permease 3 [Dendrobium catenatum]
	amino acid transmembrane transport			TRINITY_DN44502_c0_g1_i1	2.4069	XP_020693942.1 amino acid transporter AVT1I-like [Dendrobium catenatum]
	amino acid transmembrane transport			TRINITY_DN4827_c0_g1_i1	3.17191	XP_020678354.1 amino acid permease 3 [Dendrobium catenatum]
	exocytosis			TRINITY_DN14075_c0_g1_i2	1.77737	XP_062203909.1 exocyst complex component 5-like [Phragmites australis]
	exocytosis			TRINITY_DN3590_c0_g1_i1	1.56144	XP_020683018.1 exocyst complex component EXO70H1 [Dendrobium catenatum]
	exocytosis			TRINITY_DN5810_c0_g1_i1	1.70314	XP_020678883.2 exocyst complex component EXO70A1-like [Dendrobium catenatum]
	defense response			TRINITY_DN12288_c0_g1_i1	2.55707	XP_020581051.1 thaumatin-like protein 1b [Phalaenopsis equestris]
	defense response			TRINITY_DN144_c0_g2_i1	1.20814	XP_020582576.1 thaumatin-like protein 1 [Phalaenopsis equestris]
	defense response			TRINITY_DN9705_c0_g1_i1	1.49819	XP_020581051.1 thaumatin-like protein 1b [Phalaenopsis equestris]
	defense response			TRINITY_DN9869_c0_g1_i1	2.91376	XP_020690139.1 thaumatin-like protein 1 [Dendrobium catenatum]
	defense response			TRINITY_DN2996_c0_g1_i6	2.51946	XP_020682683.1 phytohormone-binding protein CSBP-like [Dendrobium catenatum]
	defense response			TRINITY_DN2996_c0_g1_i7	1.09438	XP_020682683.1 phytohormone-binding protein CSBP-like [Dendrobium catenatum]
	defense response			TRINITY_DN1483_c0_g1_i9	2.13956	XP_020701777.2 putative disease resistance protein RGA3 isoform X1 [Dendrobium catenatum]
	defense response			TRINITY_DN5460_c0_g1_i4	1.14563	XP_020694251.1 putative disease resistance protein RGA3 [Dendrobium catenatum]
	defense response			TRINITY_DN14689_c0_g1_i1	1.09971	XP_020692227.2 protein SRC2-like [Dendrobium catenatum]
	defense response			TRINITY_DN11369_c0_g1_i1	1.29702	XP_020574818.1 LOW QUALITY PROTEIN: protein SRC2 homolog [Phalaenopsis equestris]
	defense response			TRINITY_DN2442_c0_g1_i14	1.38779	NA
	protein ubiquitination			TRINITY_DN102172_c0_g1_i1	1.87664	XP_020595401.1 E3 ubiquitin-protein ligase PUB23-like [Phalaenopsis equestris]
	protein ubiquitination			TRINITY_DN10238_c0_g2_i1	2.73872	XP_020700345.1 U-box domain-containing protein 21-like [Dendrobium catenatum]
	protein ubiquitination			TRINITY_DN10298_c0_g1_i1	1.22231	XP_020580744.1 probable E3 ubiquitin-protein ligase ATL44 [Phalaenopsis equestris]
	protein ubiquitination			TRINITY_DN103400_c0_g1_i1	4.68942	XP_020676510.1 E3 ubiquitin-protein ligase PUB23-like [Dendrobium catenatum]
	protein ubiquitination			TRINITY_DN10650_c0_g1_i2	1.32561	XP_020691614.1 U-box domain-containing protein 27-like [Dendrobium catenatum]
	protein ubiquitination			TRINITY_DN10920_c0_g1_i1	1.45375	XP_039122724.1 E3 ubiquitin-protein ligase RHA2A [Dioscorea cayenensis subsp. rotundata]
	protein ubiquitination			TRINITY_DN12364_c0_g1_i1	1.31123	XP_020683890.1 U-box domain-containing protein 16 [Dendrobium catenatum]
	protein ubiquitination			TRINITY_DN14291_c0_g1_i1	1.58397	XP_020678931.1 RING-H2 finger protein ATL72 [Dendrobium catenatum]
	protein ubiquitination			TRINITY_DN167_c0_g1_i8	1.80475	XP_020676759.1 RING-H2 finger protein ATL74-like [Dendrobium catenatum]
	protein ubiquitination			TRINITY_DN16762_c0_g1_i1	2.9572	XP_020675687.1 U-box domain-containing protein 21-like [Dendrobium catenatum]
	protein ubiquitination			TRINITY_DN175_c0_g1_i5	1.45853	XP_020697667.1 E3 ubiquitin-protein ligase MPSR1 [Dendrobium catenatum]
	protein ubiquitination			TRINITY_DN2189_c0_g1_i1	2.28189	XP_020695278.1 U-box domain-containing protein 19-like [Dendrobium catenatum]
	protein ubiquitination			TRINITY_DN2426_c0_g2_i1	2.11668	XP_011399357.1 Ubiquitin-60S ribosomal protein L40-2 [Auxenochlorella protothecoides]
	protein ubiquitination			TRINITY_DN3461_c0_g1_i3	4.27567	XP_020575910.1 E3 ubiquitin-protein ligase PUB23-like [Phalaenopsis equestris]
	protein ubiquitination			TRINITY_DN34747_c0_g1_i1	3.10629	NA
	protein ubiquitination			TRINITY_DN3630_c0_g1_i1	3.29599	XP_020677498.1 probable E3 ubiquitin-protein ligase RHC2A [Dendrobium catenatum]
	protein ubiquitination			TRINITY_DN4001_c0_g1_i11	3.58804	XP_020673757.1 U-box domain-containing protein 1-like [Dendrobium catenatum]
	protein ubiquitination			TRINITY_DN4101_c1_g1_i1	1.6513	XP_020704043.1 U-box domain-containing protein 44 [Dendrobium catenatum]
	protein ubiquitination			TRINITY_DN4733_c0_g1_i1	1.16418	XP_020686974.1 U-box domain-containing protein 21-like [Dendrobium catenatum]
	protein ubiquitination			TRINITY_DN4996_c0_g1_i13	2.74115	XP_028548035.1 uncharacterized protein LOC110113179 [Dendrobium catenatum]
	protein ubiquitination			TRINITY_DN834_c0_g1_i1	2.53285	XP_020675458.1 RING-H2 finger protein ATL74-like [Dendrobium catenatum]
	protein ubiquitination			TRINITY_DN842_c0_g1_i1	1.17949	XP_020691041.1 U-box domain-containing protein 27-like [Dendrobium catenatum]
	protein ubiquitination			TRINITY_DN85951_c0_g1_i1	1.69763	XP_020696138.1 RING-H2 finger protein ATL78-like [Dendrobium catenatum]
	protein ubiquitination			TRINITY_DN8822_c0_g1_i1	2.92562	XP_020673240.1 U-box domain-containing protein 17-like [Dendrobium catenatum]
	protein ubiquitination			TRINITY_DN9185_c0_g1_i7	1.40982	XP_008783309.2 putative E3 ubiquitin-protein ligase LIN [Phoenix dactylifera]
	protein ubiquitination			TRINITY_DN9351_c0_g1_i3	1.61302	XP_020704459.1 U-box domain-containing protein 10 [Dendrobium catenatum]
	carbohydrate transport			TRINITY_DN11930_c0_g1_i1	1.82994	XP_020580671.1 bidirectional sugar transporter SWEET14-like [Phalaenopsis equestris]
	carbohydrate transport			TRINITY_DN17468_c0_g1_i2	2.63948	XP_020247188.1 bidirectional sugar transporter SWEET1a isoform X1 [Asparagus officinalis]
	carbohydrate transport			TRINITY_DN30418_c0_g1_i3	4.486	XP_020589392.1 bidirectional sugar transporter SWEET1 [Phalaenopsis equestris]
	carbohydrate transport			TRINITY_DN420_c0_g1_i32	2.26254	XP_020706020.1 bidirectional sugar transporter SWEET4-like [Dendrobium catenatum]
	carbohydrate transport			TRINITY_DN4955_c0_g1_i1	2.92613	XP_020700756.1 bidirectional sugar transporter SWEET4-like [Dendrobium catenatum]
	carbohydrate transport			TRINITY_DN5230_c0_g1_i1	1.56272	XP_020671992.2 bidirectional sugar transporter SWEET14 [Dendrobium catenatum]
	carbohydrate transport			TRINITY_DN61878_c0_g1_i1	1.05565	XP_020593133.1 bidirectional sugar transporter SWEET14 [Phalaenopsis equestris]
243 DEGs	plant-type cell wall organization			TRINITY_DN1290_c0_g1_i8	-1.18501	NA
WO97-R-4w vs WO97-N-4w	plant-type cell wall organization			TRINITY_DN83418_c0_g1_i1	-6.79072	XP_020701340.2 expansin-A8-like [Dendrobium catenatum]
Down-regulated DEGs	glucan metabolic process	carbohydrate metabolic process		TRINITY_DN4675_c0_g1_i1	-5.40063	XP_021645424.2 probable xyloglucan endotransglucosylase/hydrolase protein 26 [Hevea brasiliensis]
	glucan metabolic process	carbohydrate metabolic process		TRINITY_DN8037_c0_g1_i1	-5.09546	XP_020589945.1 LOW QUALITY PROTEIN: probable xyloglucan endotransglucosylase/hydrolase protein 26 [Phalaenopsis equestris]
	aromatic compound biosynthetic process	methylation		TRINITY_DN1258_c1_g1_i1	-1.20761	XP_020577888.1 tricetin 3',4',5'-O-trimethyltransferase [Phalaenopsis equestris]
	aromatic compound biosynthetic process	methylation		TRINITY_DN15169_c0_g1_i1	-1.22947	XP_020684311.1 tricetin 3',4',5'-O-trimethyltransferase [Dendrobium catenatum]
	aromatic compound biosynthetic process	methylation		TRINITY_DN15647_c0_g1_i3	-1.48059	XP_020685336.1 caffeic acid 3-O-methyltransferase [Dendrobium catenatum]
	cell surface receptor signaling pathway			TRINITY_DN637_c2_g1_i1	-1.67191	XP_020699323.2 wall-associated receptor kinase 2-like [Dendrobium catenatum]
	cell surface receptor signaling pathway			TRINITY_DN637_c4_g1_i1	-1.56368	XP_020699323.2 wall-associated receptor kinase 2-like [Dendrobium catenatum]
	carbohydrate metabolic process			TRINITY_DN15851_c0_g1_i2	-1.72584	XP_039139173.1 galactose mutarotase-like [Dioscorea cayenensis subsp. rotundata]
	carbohydrate metabolic process			TRINITY_DN6917_c0_g1_i1	-1.6768	XP_020682604.1 acidic endochitinase-like [Dendrobium catenatum]
	carbohydrate metabolic process			TRINITY_DN82096_c0_g1_i1	-6.03892	XP_020588026.1 endoglucanase 3-like [Phalaenopsis equestris]
	carbohydrate metabolic process			TRINITY_DN8686_c0_g1_i1	-1.35948	XP_020586503.1 beta-glucosidase 24-like isoform X2 [Phalaenopsis equestris]
